# Supplementary material for: Non-Invasive Risk Prediction Based on Right Ventricular Function in Patients with Pulmonary Arterial Hypertension
Source: J Clin Med. 2021 Oct 31;10(21):5130. doi: 10.3390/jcm10215130 (PMC8584811; doi:10.3390/jcm10215130)
Supplement: Supplementary file 1 [file jcm-10-05130-s001.zip]

Archive with 1 entries (1 files):
- jcm-1408906-supplementary.pdf
